# Supplementary material for: Increasing IQ Test Scores and Decreasing g: The Flynn Effect and Decreasing Positive Manifold Strengths in Austria (2005–2018)
Source: J Intell. 2024 Dec 23;12(12):130. doi: 10.3390/jintelligence12120130 (PMC11676032; doi:10.3390/jintelligence12120130)
Supplement: Supplementary file 1 [file jintelligence-12-00130-s001.zip]

Archive with 1 entries (1 files):
- jintelligence-3258130-supplementary.pdf
